# Supplementary material for: A Fluorescent Linear Conjugated Polymer Constructed from Pillararene and Anthracene
Source: Molecules. 2022 May 15;27(10):3162. doi: 10.3390/molecules27103162 (PMC9146593; doi:10.3390/molecules27103162)
Supplement: Supplementary file 1 [file molecules-27-03162-s001.zip]

Archive with 1 entries (1 files):
- molecules-1714340-supplementary.pdf
